# Supplementary material for: Role of Intelligence in Posttraumatic Stress Disorder Development: A Systematic Review
Source: J Intell. 2026 May 1;14(5):73. doi: 10.3390/jintelligence14050073 (PMC13207897; doi:10.3390/jintelligence14050073)
Supplement: Supplementary file 1 [file jintelligence-14-00073-s001.zip]

Archive with 1 entries (1 files):
- jintelligence-4130558-supplementary.pdf
